# Supplementary material for: Comparative omics profiling reveals differences in biomass, energy production, and vesicle transport between CHO and fast-growing CHL-YN cells
Source: Sci Rep. 2025 Nov 13;15:39784. doi: 10.1038/s41598-025-23503-z (PMC12615816; doi:10.1038/s41598-025-23503-z)
Supplement: Supplementary file 1 — Supplementary Information. [file 41598_2025_23503_MOESM1_ESM.csv]

Supplementary Table S1			List of the DEGs with more than a 2-fold change between the CHO and CHL lineages. These DEGs were used for transcriptomic GO and KEGG pathway enrichment analyses in Fig. 2a, b, e, and f.
Gene Symbol	Transcript ID	Protein ID	CHO-K1	CHO-S	CHO-DG44	CHO-K1-IgG	CHL	CHL-IgG
Tp53	NM_001243976.1	NP_001230905.1	36.6592225	49.1538785	64.7514945	38.34964267	120.1531035	156.5569
Tuba1a	NM_001243978.1	NP_001230907.1	217.787572	142.9280705	181.329956	121.4933333	11.897681	37.83561567
Mgat1	NM_001243980.1	NP_001230909.1	31.958905	48.0774535	54.3632335	34.82151433	116.511858	131.3246907
Srebf1	NM_001244003.1	NP_001230932.1	3.4063065	4.527092	6.087599	5.190476333	80.543164	77.00976433
Lpin1	NM_001244017.1	NP_001230946.1	7.0223075	5.6418915	12.584852	1.459863667	51.6317215	45.86513867
Cxcl1	NM_001244044.1	NP_001230973.1	80.626308	78.5856125	444.193834	77.42391133	0.458019	0.812219
Ccnd1	NM_001244048.1	NP_001230977.1	114.8582795	307.30666	83.4435935	89.67266433	6.4660135	0
Rarres2	NM_001244287.1	NP_001231216.1	81.393334	11.0172445	1088.931775	454.0660013	0	0.095240667
Cenpb	NM_001244399.1	NP_001231328.1	30.0959585	39.3122085	47.895425	6.047640667	157.778129	115.49527
Mt1	NM_001244576.1	NP_001231505.1	173.1849405	36.632065	143.503915	122.905946	6257.240595	1568.097786
Mt2	NM_001244577.1	NP_001231506.1	0	0	0	3.752925	16292.23349	6444.361335
Pea15	NM_001244851.1	NP_001231780.1	82.2680905	79.7600475	75.234418	105.2454443	9.338688	20.20874067
Fos	NM_001246683.1	NP_001233612.1	1.4063825	1.0358235	5.359825	1.773566	26.899707	73.19344567
Icam1	NM_001246690.1	NP_001233619.1	89.665506	92.731656	309.72388	254.4038417	22.8866835	28.55439633
Akr1b8	NM_001246751.1	NP_001233680.1	385.544469	217.086212	398.5065585	913.7389093	10.197854	20.22532567
Mmp14	NM_001246769.1	NP_001233698.1	30.7544455	134.193226	94.0956775	48.95243	0.024598	0
Pls3	NM_001246802.1	NP_001233731.1	110.5678615	164.5608475	117.275629	126.0794723	24.744686	25.54011033
Slc19a1	NM_001246831.1	NP_001233760.1	26.478483	37.1425785	29.301359	27.73224067	72.992425	76.20971267
Selenom	NM_001256844.1	NP_001243773.1	78.4982025	76.6897195	133.6541555	116.8854907	19.3201305	12.08275433
Vkorc1	NM_001265617.2	NP_001252546.1	39.7459495	66.114287	49.1862565	51.59154733	111.350554	106.559948
Cdc25b	NM_001292058.1	NP_001278987.1	67.894743	60.2525295	55.355486	75.82489967	161.949846	154.0556373
Uxs1	XM_027386722.2	XP_027242523.1	12.2205045	28.729928	22.3816195	19.337269	53.8779745	48.21711667
Plekhb2	XM_027386887.2	XP_027242688.1	71.2057615	80.5434225	105.1869005	85.777876	9.0080635	17.015677
Pi4k2b	XM_027386960.2	XP_027242761.1	0	0	0	0	13.825846	11.15147733
Spon2	XM_027387225.2	XP_027243026.1	0.108606	2.0190215	0.425602	0.495869	20.4247655	22.46160867
Tmem151b	XM_027387413.2	XP_027243214.1	27.889976	39.33317	52.49822	81.02571333	0.261945	0.008658
Plac8	XM_027387610.2	XP_027243411.1	176.308859	576.244621	366.1151065	185.057972	21.4613515	40.05491567
Rasa3	XM_027387799.2	XP_027243600.1	13.021447	21.6590345	27.7157005	11.113575	57.308332	71.669929
Bmerb1	XM_027387914.1	XP_027243715.1	95.444624	141.816461	118.3268035	127.093137	0.0470425	0
Sptbn1	XM_027387936.2	XP_027243737.1	0.2169235	0	0	0.200861667	42.6521555	17.93171767
Ogdh	XM_027388173.2	XP_027243974.1	13.6819435	27.572875	14.5566455	2.234831	52.719157	35.51079
Hk1	XM_027388256.2	XP_027244057.1	136.975506	130.0806215	157.599157	99.174198	2.809506	0
Eif4ebp2	XM_027388288.2	XP_027244089.1	82.9548175	107.507926	103.425961	65.923834	181.2624085	163.3271817
Ddit4	XM_027388318.2	XP_027244119.1	10.762258	23.4195165	21.730856	5.511623667	87.4730865	102.5920203
Septin11	XM_027388444.2	XP_027244245.1	61.520412	103.310966	48.113888	46.73514967	237.0815905	150.2461613
Septin11	XM_027388446.1	XP_027244247.1	29.613181	112.8926645	44.407878	17.64145633	217.159078	143.3316353
Psmb8	XM_027388727.2	XP_027244528.1	136.4206995	80.58808	85.9973615	187.7382677	4.5097155	8.518713
Psmb9	XM_027388729.2	XP_027244530.1	31.601627	30.523322	55.4748605	30.491784	2.365806	2.538499333
Def6	XM_027389030.2	XP_027244831.1	41.2864435	34.515463	30.1675195	28.66660467	1.5998565	5.221866333
Fkbp5	XM_027389040.2	XP_027244841.1	65.2616385	61.3919425	53.353848	72.57381067	289.867802	247.0495447
Rps24	XM_027389070.2	XP_027244871.1	1880.35802	2464.310098	1176.741091	1199.99041	4035.756896	3308.903277
Vstm4	XM_027389485.2	XP_027245286.1	40.649899	78.9404335	27.009981	29.47572967	0	0
Gng11	XM_027389853.2	XP_027245654.1	56.8339025	49.283391	48.949507	23.19932367	0	0
Cav1	XM_027389938.2	XP_027245739.1	248.6901725	375.3088965	346.882903	365.7400833	35.661381	48.08707267
Sdr39u1	XM_027390523.2	XP_027246324.1	0	0	0	0	28.072639	33.53372833
Pck2	XM_027390575.2	XP_027246376.1	47.1664755	40.073981	44.8788735	44.38545033	113.313175	120.306355
Efs	XM_027390595.2	XP_027246396.1	37.642228	30.860962	30.429984	43.51005033	2.034645	5.398661667
Ajuba	XM_027390640.2	XP_027246441.1	22.5000765	29.887396	17.419086	39.513205	0	1.861068333
Guf1	XM_027390829.2	XP_027246630.1	21.548444	21.344521	32.83607	15.76594167	68.936759	65.14081333
Igfbp7	XM_027390963.2	XP_027246764.1	0.987648	0.441852	0.7732395	4.401523333	49.1233485	28.909737
Dctd	XM_027391060.2	XP_027246861.1	0	0	0	0	33.694467	32.94456
Dctd	XM_027391061.2	XP_027246862.1	0	0	0	0	21.063639	20.84684533
Wwc2	XM_027391063.2	XP_027246864.1	17.6644375	10.920362	12.1081855	27.19062667	0	7.658225667
Acsl1	XM_027391096.2	XP_027246897.1	21.6780805	22.050524	49.010317	15.40061467	75.3090405	71.81712867
Slc25a4	XM_027391100.2	XP_027246901.1	0	0	0	0	447.0592145	540.2728813
Asah1	XM_027391171.1	XP_027246972.1	107.8378265	181.765046	436.8133265	170.9698877	36.538957	60.60836367
Sri	XM_027391566.2	XP_027247367.1	88.450548	72.5431035	98.76434	52.86866067	15.469706	20.31627167
Steap1	XM_027391573.2	XP_027247374.1	41.8269375	36.87972	46.0942405	50.821285	1.2970325	0.067508
Pfn2	XM_027391649.2	XP_027247450.1	114.1864225	145.171732	158.886618	124.4793533	16.154224	24.30335933
Pfn2	XM_027391650.2	XP_027247451.1	74.130949	45.5849255	78.4281735	83.380537	9.224343	13.14332233
Eif2a	XM_027391653.2	XP_027247454.1	53.9413565	60.6216255	76.2803115	46.25295233	112.910239	93.79740367
Tiparp	XM_027391732.2	XP_027247533.1	88.0674035	82.257128	146.6603025	98.97513833	12.794036	15.86616633
Ptx3	XM_027391745.2	XP_027247546.1	2.8354225	0	6.311376	7.465567	43.705872	60.38364167
Lxn	XM_027391757.2	XP_027247558.1	24.5666775	21.7024675	17.732692	9.133840333	0.3015385	0
Gnb4	XM_027392010.2	XP_027247811.1	62.6119325	67.5986785	55.1710315	46.677432	3.228577	2.300054333
Rpl22l1	XM_027392066.2	XP_027247867.1	234.074011	163.494037	144.0850755	97.76625933	465.3352795	258.4588313
Itga7	XM_027392115.2	XP_027247916.1	3.130457	2.6299045	0.6764935	0.459622	60.4612755	66.05510067
Mmp19	XM_027392132.2	XP_027247933.1	23.6808195	201.505823	312.729528	30.219048	1.034032	5.391526333
B4galnt1	XM_027392250.2	XP_027248051.2	0	0	0	0	27.004779	38.420066
Ckap4	XM_027392510.2	XP_027248311.1	95.4043705	220.6966265	210.547126	83.22402333	0.0587815	0
Aldh1l2	XM_027392519.2	XP_027248320.1	0	0	0	0.074609667	107.041981	115.3618243
Tmcc3	XM_027392653.1	XP_027248454.1	0.22513	0.0291365	0.0636625	0.293720333	13.4566355	13.29067067
Il23a	XM_027392753.2	XP_027248554.1	0.355363	4.9910815	0.7751335	0.709489667	19.8455675	14.45103333
Myl6	XM_027392760.2	XP_027248561.1	132.3160535	626.224827	124.813747	202.1088107	27.3901315	38.54595733
Ptp4a1	XM_027392831.2	XP_027248632.1	207.86112	294.278896	266.371709	254.1210817	75.6733015	67.54303833
Thbs3	XM_027393216.2	XP_027249017.1	16.8776765	18.8389625	24.395936	22.75076333	0.182218	0.645984667
Rab13	XM_027393324.1	XP_027249125.1	77.3631735	106.3616765	75.7928945	83.06116967	17.498642	34.49333533
Cd36	XM_027393462.2	XP_027249263.1	1.349833	5.3669735	1.1963965	45.31368	114.3206315	207.3285037
Selenbp1	XM_027393553.1	XP_027249354.1	9.4318605	0.2399345	4.960451	0.319512667	241.615753	342.986292
Commd6	XM_027393997.2	XP_027249798.1	86.9141505	64.922076	58.950305	70.080759	14.457115	24.74717267
Dusp6	XM_027394140.2	XP_027249941.1	8.4415005	31.6596645	8.921806	6.709512333	62.0189995	87.66662033
Upb1	XM_027394204.2	XP_027250005.1	29.1295515	22.1064095	81.2729785	12.60428333	1.281794	2.445452333
Isyna1	XM_027394724.2	XP_027250525.1	156.851263	74.001277	91.0673045	113.3820033	377.3763065	234.844077
Klf2	XM_027394892.2	XP_027250693.1	2.8611305	4.528941	3.0312675	2.180438333	48.7533335	45.70567667
Tm4sf1	XM_027395010.2	XP_027250811.1	15.253788	12.393297	14.918513	22.777653	0.17422	0.197251
Depdc1	XM_027395214.2	XP_027251015.1	0	0	0	0	13.728088	10.62560567
Vav3	XM_027395541.2	XP_027251342.1	0	0	0.086469	0.121255	13.883845	20.12943333
Pnpla3	XM_027396139.2	XP_027251940.1	0	0	0.04382	0.011092	89.44627	145.869483
Parvb	XM_027396143.2	XP_027251944.1	83.1871465	57.651739	74.3182165	46.35660367	3.1441395	15.69323067
Wnt7b	XM_027396181.2	XP_027251982.1	1.996837	0.408751	0	0.072963333	39.9643545	40.17593167
Dnajc22	XM_027396515.2	XP_027252316.1	45.6517	31.600902	26.616974	21.916831	2.2523855	1.822914
Gpd1	XM_027396558.2	XP_027252359.1	0.1904435	3.7028415	6.8222635	0.069815	253.1776925	237.2234163
Lima1	XM_027396562.2	XP_027252363.1	21.6679445	5.921788	12.77278	6.638625333	87.92117	86.41971767
Pcbp2	XM_027396720.2	XP_027252521.1	28.9970855	47.6557575	40.6026085	49.07410367	104.3665245	116.7551417
Hoxc10	XM_027396750.2	XP_027252551.1	24.765744	39.6369415	34.281536	37.86919767	0	0
Myo1b	XM_027396860.2	XP_027252661.1	18.9178645	18.989512	8.3079915	40.68808267	0	0.124881333
Myo1b	XM_027396862.2	XP_027252663.1	72.210343	50.0444705	27.8767545	65.22914433	0.5143985	0.152636
Bzw1	XM_027396940.2	XP_027252741.1	121.9051835	80.440641	81.1538505	92.933469	222.789093	199.8264117
Nop58	XM_027396997.2	XP_027252798.1	18.0354265	23.0748685	4.84057	34.257627	59.6149095	70.18964467
Idh1	XM_027397107.2	XP_027252908.1	84.8725235	72.187793	156.78948	82.203733	316.3225005	440.7588913
Igfbp5	XM_027397175.2	XP_027252976.1	0	0	0	0	70.37341	38.832165
Tuba4a	XM_027397282.2	XP_027253083.1	2.8538475	22.265424	0	10.870519	227.571534	169.9797473
Gpc1	XM_027397628.2	XP_027253429.1	200.9221195	307.9350585	212.049204	210.9079603	39.289435	35.77987633
Twsg1	XM_027397769.2	XP_027253570.1	86.089463	96.099848	199.993173	111.024603	21.665928	20.97808567
Prelid2	XM_027398001.2	XP_027253802.1	17.38689	24.5113915	19.6104815	14.34053367	0	0
Vamp3	XM_027398336.2	XP_027254137.2	122.4003185	186.000569	133.7140225	110.519185	39.62801	46.00946933
Kcnab2	XM_027398398.2	XP_027254199.1	26.9291905	20.8972965	33.8658055	32.72299067	1.2459185	4.137982333
Kcnab2	XM_027398401.2	XP_027254202.1	104.680691	186.555761	110.8598175	193.7795937	0.442809	3.967892
Sdf4	XM_027398603.2	XP_027254404.1	60.646414	83.2365655	79.3964085	86.48042633	14.4643305	36.21722967
Fabp5	XM_027398767.2	XP_027254568.1	0	0	0	0.055827667	1021.717723	1347.808875
Tmem70	XM_027398802.2	XP_027254603.1	40.6682115	31.565113	42.416873	29.290716	101.6973225	128.706947
Elovl1	XM_027399050.2	XP_027254851.1	8.7447575	22.5402565	13.5711755	11.80846733	57.8651485	65.77443667
Fabp3	XM_027399435.2	XP_027255236.1	0	0	0	0.135277	132.1607755	63.552503
Nkain1	XM_027399441.2	XP_027255242.1	24.993109	36.820836	18.3389725	81.993448	0	35.09653333
Sh3bgrl3	XM_027399620.2	XP_027255421.1	131.077747	297.581868	106.5408345	138.5033393	33.4319105	46.65141933
Nbl1	XM_027399829.2	XP_027255630.1	37.3046575	293.8033645	46.0603525	158.6146697	3.383433	5.064872
Aldh4a1	XM_027399868.2	XP_027255669.1	13.8992245	12.334924	20.7893745	19.03198367	53.272896	41.77885433
Klhdc7a	XM_027399870.2	XP_027255671.1	0	0	0	0	13.981633	12.780012
Rnf125	XM_027400545.2	XP_027256346.1	1.658094	2.4234865	7.533959	1.568621333	35.9043765	59.961252
Egr1	XM_027400739.2	XP_027256540.1	110.201871	104.5695795	151.933543	131.7587347	357.650218	592.5755447
Mpc1	XM_027401133.2	XP_027256934.1	92.6953775	81.8398415	57.8737835	141.546049	315.520436	379.8808267
Rnaset2	XM_027401142.2	XP_027256943.1	163.0275185	314.568043	172.469418	440.4685177	19.721406	27.87943833
Gpx8	XM_027401447.2	XP_027257248.1	61.4465445	55.829255	73.089606	89.42091967	13.5653635	8.038747667
Gpx8	XM_027401448.2	XP_027257249.1	124.8572955	113.0470435	204.327555	251.7260337	24.528129	31.36497467
F2r	XM_027401699.2	XP_027257500.1	31.56425	99.1706435	48.428914	73.73750833	3.661767	4.942065
Arsb	XM_027401718.2	XP_027257519.1	0.024285	0	0	0.009861333	22.1827565	25.11745933
Map3k5	XM_027401935.2	XP_027257736.1	0	8.1087595	0	0	29.4144095	17.179559
Slc16a10	XM_027402174.2	XP_027257975.1	0	0	0	0	23.9525865	20.41000633
Echdc2	XM_027402414.2	XP_027258215.1	0	0	0	0	17.125444	24.77360533
Hpdl	XM_027402585.2	XP_027258386.1	0	0	0	0.01521	19.0482475	15.18720067
Palm2akap2	XM_027403047.2	XP_027258848.1	15.909965	18.227021	20.61413	25.885566	0.022528	0.533525333
Coro2a	XM_027403142.2	XP_027258943.1	0.012642	0	0	0.017632333	36.595954	28.22051867
Trmt10b	XM_027403178.2	XP_027258979.1	0	0	0	0	20.659871	24.56243767
Tomm5	XM_027403180.2	XP_027258981.1	190.2923595	105.963392	91.991197	110.7318277	452.5763935	473.7580003
Tpm2	XM_027403238.2	XP_027259039.1	48.687446	38.473364	53.9811835	55.18196133	3.882477	2.777956667
Arhgef39	XM_027403243.2	XP_027259044.1	0.282599	0.107844	0.454991	0.589474667	16.2714045	24.850626
Stoml2	XM_027403272.2	XP_027259073.1	57.9747125	42.4637855	49.528324	27.570699	213.968203	163.7493663
Ubap2	XM_027403353.2	XP_027259154.1	37.60659	29.9779055	33.9023545	36.458417	94.3973795	92.489321
Aqp7	XM_027403361.2	XP_027259162.1	0	0.1349465	0.453386	0	35.5891145	61.81703233
Dnaja1	XM_027403366.2	XP_027259167.1	97.2295005	98.6713645	105.872178	75.94597233	176.6512945	200.577852
Usp45	XM_027403457.2	XP_027259258.1	9.5906315	12.2611065	15.9565645	5.202752	46.3786785	18.91224767
Mpst	XM_027403929.2	XP_027259730.1	23.952603	9.7633175	13.2732165	16.797669	0.3709625	0
Tgfb1i1	XM_027404477.2	XP_027260278.1	33.2313855	24.757618	41.545437	28.04760067	2.25731	11.59608367
Mylpf	XM_027404581.2	XP_027260382.1	1.8565105	0.6078335	0.830806	0.882474	78.4233505	87.25080667
Atp10a	XM_027404730.1	XP_027260531.1	18.5500705	117.499745	34.7347205	26.91741733	0	0
Tsnax	XM_027404812.2	XP_027260613.1	0	0	0.0223265	0	48.358782	58.95023167
Agt	XM_027404848.2	XP_027260649.1	28.6181985	0	128.137888	0.511830333	859.3925415	1351.582284
Fam107b	XM_027405205.1	XP_027261006.1	1.7871065	1.7126435	0.5411875	2.991754	25.1527715	14.89258667
Lonp2	XM_027405513.2	XP_027261314.1	0	0	0	0	26.463273	31.19803433
Adgrg1	XM_027405679.2	XP_027261480.1	48.3707745	124.0343975	137.669333	119.2897677	4.972342	9.187837333
Mmp15	XM_027405703.2	XP_027261504.1	0.1444065	0.093283	0.026924	0.137266667	21.492739	23.99581
Nqo1	XM_027405950.2	XP_027261751.1	69.8378795	44.7349585	104.2422425	72.75633567	8.821704	9.066112
Ier2	XM_027406220.2	XP_027262021.1	10.086968	13.0425605	7.899602	14.47556033	86.450737	66.47495133
Stambpl1	XM_027406380.2	XP_027262181.1	0.0642665	0	0.026934	0	91.323507	67.31959567
Psat1	XM_027406582.2	XP_027262383.1	472.4670775	248.4562495	333.9003815	263.585627	923.828599	1255.978097
Fads2	XM_027406731.2	XP_027262532.1	0	0	0	0.022671667	160.654132	114.5554273
Gpam	XM_027407008.2	XP_027262809.1	33.9951375	25.6791365	52.4992235	14.86750633	111.9246575	53.020952
Neurl1	XM_027407081.2	XP_027262882.1	26.776295	28.052209	23.3570395	22.56707267	0.011694	0
Nfkb2	XM_027407135.2	XP_027262936.1	62.145324	89.2627195	122.204354	67.32576633	11.939194	13.29533733
Avpi1	XM_027407300.2	XP_027263101.1	91.9048625	70.8423425	135.38318	69.91601633	21.8199655	31.347112
Aldh18a1	XM_027407359.2	XP_027263160.1	0	0	0.1172615	0.103282667	82.971866	70.01137133
Elovl3	XM_027407477.2	XP_027263278.1	0	0	0	0	88.8450235	93.34742333
Hdgfl3	XM_027407542.2	XP_027263343.1	17.459359	8.889429	26.6294335	14.92424567	0	0
Ctsc	XM_027407591.2	XP_027263392.1	0	0	0	0	214.6454715	263.4105257
Thrsp	XM_027407682.2	XP_027263483.1	0.3452075	0.1754245	0.0533705	0.027639333	26.9705645	22.72957333
Pak1	XM_027407705.2	XP_027263506.1	15.943521	12.4860925	16.6850505	11.75739667	0.106002	0
Cpeb1	XM_027408285.2	XP_027264086.1	29.654797	59.329403	46.583513	56.17577833	0	0
Chrm1	XM_027408376.2	XP_027264177.1	0.0236585	0	0.1273115	0.009302333	16.5075575	9.22496
Rcor2	XM_027408411.2	XP_027264212.1	0.018989	0	0	0	18.4211265	15.70140767
Prdx5	XM_027408457.2	XP_027264258.1	215.9717925	163.2926955	163.1667445	161.5900143	407.9135065	437.1533443
Rela	XM_027408585.2	XP_027264386.1	121.480589	120.1738585	141.191888	199.9713947	35.172395	42.57600767
Fosl1	XM_027408606.1	XP_027264407.1	411.2593875	243.3122205	308.2345365	542.2657973	25.3402055	32.71225
Ccdc85b	XM_027408607.2	XP_027264408.1	316.7851885	193.6087575	302.136371	622.7853267	62.496198	75.44497967
Drap1	XM_027408609.2	XP_027264410.1	328.8616535	210.3389675	252.973002	555.3292573	82.717165	94.74950767
Coro1b	XM_027408714.2	XP_027264515.1	36.606243	29.7931605	53.6035345	19.16889067	0.089113	0
Cdk2ap2	XM_027408733.2	XP_027264534.1	59.586594	71.9367	65.0358145	84.72244667	227.5913285	255.526431
Echs1	XM_027409053.2	XP_027264854.1	66.4840675	70.50043	53.810899	41.64526167	368.860737	356.3775117
Ptpre	XM_027409105.2	XP_027264906.1	0	0	0.0491645	0	22.7199235	18.644243
Oat	XM_027409144.2	XP_027264945.1	0	0	0	0	53.6104565	62.32560733
Serpinb1	XM_027409287.2	XP_027265088.1	92.326758	32.84408	59.441993	131.335778	4.9529085	0.297099
Pcbd2	XM_027409761.2	XP_027265562.2	0	0	0	0	53.1914115	43.62853633
Ddx46	XM_027409766.2	XP_027265567.1	10.5795245	22.7953685	18.309834	2.379257333	53.913025	34.09080333
Sfxn1	XM_027409887.2	XP_027265688.1	43.930804	61.161019	66.9325995	24.33408167	114.2503905	110.720623
Dkk3	XM_027410094.2	XP_027265895.1	24.354735	146.1688425	18.676971	68.81322867	0	0
Nrn1	XM_027410366.2	XP_027266167.1	0	25.059774	0	0	178.2536845	197.2038497
Hmox1	XM_027410542.2	XP_027266343.1	746.9635455	667.595227	712.824202	386.680687	80.2233915	109.062177
Cotl1	XM_027410746.1	XP_027266547.1	45.93479	80.0093945	25.4895665	20.86037633	1.6511545	5.736452667
Me1	XM_027411007.2	XP_027266808.1	128.772899	191.451999	265.894838	120.635766	48.8725445	38.09852333
Tpm1	XM_027411276.2	XP_027267077.1	59.2302245	49.8961605	55.639725	63.58453133	11.111224	9.060147667
Ncam1	XM_027412115.2	XP_027267916.1	26.241921	21.289883	67.209234	8.869440667	0.0593775	0
Pvrig	XM_027412329.2	XP_027268130.1	0.1833125	0	0	0.305189	64.701579	104.7654123
Pros1	XM_027412435.2	XP_027268236.1	28.360171	41.2830705	273.6646285	101.913957	0.849522	1.535158
Alcam	XM_027412518.1	XP_027268319.1	30.141279	57.259134	27.953872	16.10852967	0.378923	0.873161667
Ccdc80	XM_027412607.2	XP_027268408.1	34.584499	28.371402	34.3360055	26.105482	0.89522	0.316223
Fstl1	XM_027412705.2	XP_027268506.1	86.520949	157.261216	144.7031855	79.69878967	0.402986	0.293471667
Dtx3l	XM_027412762.2	XP_027268563.1	21.940374	27.481692	33.1449245	28.33987433	0	1.105889333
Opa1	XM_027412919.2	XP_027268720.1	14.3709475	34.4125005	32.653842	11.41049767	67.9848585	81.21887167
Septin5	XM_027413111.2	XP_027268912.1	50.513884	50.7545315	67.0119905	41.05463933	2.794521	4.837971333
Slc25a1	XM_027413151.2	XP_027268952.1	155.715227	135.965329	203.618283	91.622761	487.934607	703.1385617
Medag	XM_027413728.2	XP_027269529.1	44.908434	155.6901835	39.027622	40.16320233	4.50014	6.490565333
Aacs	XM_027413860.1	XP_027269661.1	36.4810965	61.7005995	62.9176165	39.99057633	117.8038255	130.5161123
Sema3b	XM_027414471.2	XP_027270272.1	36.054068	56.1561725	34.9323085	85.84136667	0.159502	0.873727
Loxl1	XM_027414915.2	XP_027270716.1	117.5241985	149.815861	83.0669425	137.621519	0.4562615	0.019593333
Man2c1	XM_027414997.2	XP_027270798.2	91.7394365	84.960721	75.539539	113.4240217	21.018999	23.896451
Tspan3	XM_027415026.2	XP_027270827.1	221.8088695	384.73512	324.0884775	378.0603613	85.552109	100.081
Stxbp2	XM_027415794.2	XP_027271595.1	0.0327885	0	0.029672	0.015035333	46.3895435	78.896038
Limk1	XM_027416152.2	XP_027271953.1	37.87509	28.57992	44.013728	33.251383	3.681441	7.581638333
Mdh2	XM_027416190.2	XP_027271991.1	251.7978925	221.4639885	216.7604435	325.0444723	626.2996015	771.1488577
Trip6	XM_027416230.2	XP_027272031.1	0.15566	0.096	0.1271155	0.084615667	62.966101	88.93296367
Pcolce	XM_027416243.2	XP_027272044.1	113.228037	133.485784	250.588443	469.7103963	0.8947795	0.988325333
Egln3	XM_027416318.2	XP_027272119.1	0	0	0	0	39.5849005	47.440983
Crip1	XM_027416684.2	XP_027272485.1	196.991261	631.2671295	234.1277015	588.5809093	1.6885585	4.684897333
Ckb	XM_027416737.2	XP_027272538.1	0.0512025	0.0444405	0.0403185	0.208268333	310.246766	403.5515837
Tnfsf9	XM_027416792.2	XP_027272593.1	63.036207	133.820576	220.5474985	173.7037727	0.760531	0
Uhrf1	XM_027416863.2	XP_027272664.1	9.9328685	0.428308	0.0992	12.20236433	49.5761135	31.250709
Uap1	XM_027417068.2	XP_027272869.1	47.8405025	34.9942065	67.6439405	28.691587	7.755831	7.332795333
Glul	XM_027417349.2	XP_027273150.1	35.133336	33.454881	43.2576965	23.79169067	204.669515	324.7776847
Pla2g4a	XM_027417414.2	XP_027273215.1	34.750771	17.323522	30.0392	21.07710467	0.0154765	0
Etnk2	XM_027417594.2	XP_027273395.1	0	0	0	0	64.9740045	49.71213833
Lrpprc	XM_027417943.2	XP_027273744.1	44.243753	36.559001	42.8115615	58.96655367	141.9907325	142.3857203
Epas1	XM_027417972.2	XP_027273773.1	3.0019375	0	0.0390565	0.004982	44.685227	24.78870233
Ppp1r36	XM_027418305.2	XP_027274106.1	29.5308275	35.9697605	27.661096	24.15745233	0	0
Arg2	XM_027418372.2	XP_027274173.2	0	0	0	0	214.3061025	311.621498
Actn1	XM_027418394.2	XP_027274195.1	37.8709145	40.907112	79.474384	71.033093	2.6636965	2.30088
Npc2	XM_027418521.2	XP_027274322.1	361.776766	627.422458	907.0545795	542.0876387	143.296341	223.4699763
Six1	XM_027418654.2	XP_027274455.1	0	0	0.158332	0	17.962943	15.64505833
Ppp2r5a	XM_027418680.2	XP_027274481.1	13.0069255	14.194996	24.7832025	13.20983967	61.753757	66.11727433
Mtarc1	XM_027418757.2	XP_027274558.1	16.777095	12.557126	22.545104	8.496442	61.241014	56.97799867
Enah	XM_027418801.2	XP_027274602.1	26.2767885	24.304585	52.4271915	25.39264767	0.8203885	4.032972667
Tfb2m	XM_027418860.2	XP_027274661.1	71.975764	83.758634	86.158408	49.36189033	162.207302	153.254993
Lgmn	XM_027419160.2	XP_027274961.1	189.934381	286.212046	627.9619505	317.709604	79.6107165	106.3873683
Itpk1	XM_027419164.1	XP_027274965.1	15.5347375	34.7188825	19.673174	25.60327767	62.4654375	74.757938
Reep6	XM_027419371.2	XP_027275172.1	0.1852485	0.0558055	0.1059635	0.168723333	80.265695	57.680845
Sbno2	XM_027419409.2	XP_027275210.1	15.152769	70.646665	34.462479	62.008778	0.375403	1.879021
Cfd	XM_027419442.2	XP_027275243.1	0	0	0	0	126.2374415	137.9937443
Palm	XM_027419450.2	XP_027275251.1	38.5508215	37.408363	33.567626	48.57767333	1.161075	0.993567667
Stxbp6	XM_027419784.2	XP_027275585.1	16.7351325	18.9382375	14.24031	15.84538	0	0
Npepl1	XM_027419846.2	XP_027275647.1	0.031401	0.130116	0.0273425	0.058551333	116.730189	133.1605103
Ctsz	XM_027419853.1	XP_027275654.1	502.6768695	813.646055	604.719409	548.4963233	0	0
Nfe2l2	XM_027420135.2	XP_027275936.1	99.3941685	118.5353505	166.046314	159.0070697	31.5820055	34.677887
Hoxd9	XM_027420148.2	XP_027275949.1	18.019046	22.2896095	25.6860645	13.63884167	0	0
Rprm	XM_027420414.2	XP_027276215.1	25.079704	12.877399	11.1813855	19.24464267	0	0
Rpl18	XM_027420595.2	XP_027276396.1	1207.089655	707.9490005	707.2269195	953.8821893	2340.081248	2279.720327
Bcat2	XM_027420609.2	XP_027276410.1	0.1369685	0.117225	0.474055	0.039458333	28.483795	27.894235
Ftl	XM_027420633.2	XP_027276434.1	0.969876	0.713815	1.5587435	0.697122	910.845106	1442.351667
Fcgrt	XM_027420686.2	XP_027276487.1	33.5884775	77.0581045	25.9162805	47.69611767	3.095726	3.958472
Rcn3	XM_027420690.2	XP_027276491.1	440.003143	371.957367	183.4900315	474.2253423	4.256478	0.389800333
Rras	XM_027420709.2	XP_027276510.1	72.6672275	69.7532365	75.8494385	61.70850467	12.1578525	18.633545
Etfb	XM_027420859.2	XP_027276660.1	0	0	0	0	224.4619705	278.3286203
Acss2	XM_027421377.2	XP_027277178.1	73.840158	57.6623315	148.0306105	25.234917	260.052412	186.1174423
Ahcy	XM_027421407.2	XP_027277208.1	161.8636725	133.9905805	93.9073575	123.9168933	449.7564155	493.099942
Tm9sf4	XM_027421471.2	XP_027277272.1	15.7518495	20.354508	30.6350035	27.25385367	57.9090205	79.85404
Id1	XM_027421495.2	XP_027277296.1	6.7457915	8.4901535	6.917656	3.550141667	34.6932605	50.86315767
Slc52a3	XM_027421523.2	XP_027277324.1	16.925512	11.756257	55.129845	51.424051	0	0
Thbd	XM_027421582.2	XP_027277383.1	70.1859885	446.73704	355.562178	74.541311	0.082263	0.071696333
Dtd1	XM_027421609.2	XP_027277410.1	49.092268	26.061791	35.4265375	50.65932	125.4243745	101.942516
Rrbp1	XM_027421632.2	XP_027277433.1	38.0156595	103.348389	89.686296	55.20327567	176.0020295	162.3841923
Gpcpd1	XM_027421714.2	XP_027277515.1	9.347402	38.2348605	18.11354	5.751329667	65.172106	56.96331
Ap5s1	XM_027421753.2	XP_027277554.1	15.627855	10.1659875	16.602763	12.235396	0	0
Ap5s1	XM_027421754.2	XP_027277555.1	0	0	0	0.224021	21.3021925	29.92746167
Mrps26	XM_027421794.2	XP_027277595.1	74.7703085	47.5581165	45.149248	38.96339533	154.164033	129.0249427
Idh3b	XM_027421814.2	XP_027277615.1	124.938263	107.692852	100.8968905	147.1366187	277.690982	337.2902047
Polr1b	XM_027421833.1	XP_027277634.1	16.2750355	20.6697785	20.6646955	16.025192	55.4579455	35.294282
Myef2	XM_027421973.2	XP_027277774.1	0.0099575	0.014673	0.07735	0.042240333	66.7760715	55.48427833
Rxra	XM_027423032.2	XP_027278833.1	12.2570565	31.6221345	26.142771	9.822545667	56.8213025	54.62718533
Ptges	XM_027423223.2	XP_027279024.1	0	0	0	0.080748667	47.1360775	49.716932
Pmepa1	XM_027423257.2	XP_027279058.1	0	0	0	0	18.1259755	7.378996
Rbm38	XM_027423269.2	XP_027279070.1	0	0	0.0223975	0	28.4953715	29.26259633
Matn4	XM_027423468.2	XP_027279269.1	41.067995	32.6934575	84.1643925	140.488808	0.0221665	0.031355
Eng	XM_027423793.2	XP_027279594.1	203.822419	120.4986615	271.397368	973.231244	16.3579945	0.074113667
Lcn2	XM_027423811.2	XP_027279612.1	0.133529	0.0369695	0.1165725	0.082701667	91.4275425	260.4365067
Epop	XM_027424074.2	XP_027279875.1	0	0.023669	0.1014025	0.026609333	34.697576	20.08727067
Lasp1	XM_027424077.2	XP_027279878.1	112.839657	211.879571	204.7926015	113.0817713	33.6295845	34.60024367
Igfbp4	XM_027424106.2	XP_027279907.1	177.100975	400.479632	397.9685335	178.922012	19.4983025	71.944201
Thra	XM_027424121.2	XP_027279922.2	52.0958085	43.004283	62.5296015	35.85537667	8.3095105	15.68435333
Tbkbp1	XM_027424176.2	XP_027279977.1	0.0753315	0	0.015124	0.007946333	12.5394375	15.39908867
Hoxb7	XM_027424226.2	XP_027280027.1	23.9228875	32.5529	38.1685365	32.60381633	0	0
Emilin1	XM_027424498.2	XP_027280299.1	18.787365	48.342079	108.2986005	32.26439833	0	0
Kcnk3	XM_027424518.2	XP_027280319.1	0	0	0	0	17.9906365	21.954942
Cib4	XM_027424523.2	XP_027280324.1	34.3577465	48.8225665	17.220873	14.55019633	0.73854	0.351544333
Rhob	XM_027424609.2	XP_027280410.1	19.9075205	5.357122	36.1767635	3.887212	72.6356445	61.23091767
Odc1	XM_027424680.2	XP_027280481.1	33.515288	131.6008385	54.3068895	33.31637133	326.7537225	232.967092
Odc1	XM_027424681.2	XP_027280482.1	6.6279055	15.6458035	9.828108	4.081076667	60.6124655	36.049331
Flywch1	XM_027424873.2	XP_027280674.1	18.754194	44.6309845	26.537364	31.85842333	0.098462	0.218192
Tbl3	XM_027424966.2	XP_027280767.1	91.4692085	46.9883815	53.5980395	49.971092	183.7170925	96.54335767
Mpg	XM_027425157.2	XP_027280958.1	25.826298	31.3249475	27.648006	28.26218867	74.960524	57.841453
Rhbdf1	XM_027425158.2	XP_027280959.1	20.1758795	40.905145	24.9891545	28.554048	70.833773	58.47089267
Ccng1	XM_027425231.2	XP_027281032.1	33.199205	40.3163575	76.339337	39.24782933	148.303349	81.59100467
Ublcp1	XM_027425261.2	XP_027281062.1	7.615445	13.7491825	7.4017785	5.197123	39.1276965	30.41005533
Clint1	XM_027425273.2	XP_027281074.1	18.257954	24.186469	28.8161275	15.13237467	57.752105	32.346046
Notum	XM_027425373.2	XP_027281174.2	0.03339	0	1.2330735	1.152584667	22.8831625	32.00962833
Gaa	XM_027425494.2	XP_027281295.1	88.116927	69.1151995	124.337372	160.4235397	17.051645	19.658669
Gaa	XM_027425495.2	XP_027281296.1	62.3280485	83.823459	162.824386	218.9788693	14.1487045	31.32585367
Lgals3bp	XM_027425517.2	XP_027281318.1	45.902208	240.5981465	183.3214645	139.7189747	7.725256	5.857306333
Timp2	XM_027425519.2	XP_027281320.1	31.2461385	144.116836	71.8845085	73.88869233	1.4784615	2.95094
Mrpl38	XM_027425642.2	XP_027281443.1	61.530475	43.6275035	24.778608	42.851756	199.9418405	187.409402
Cdc42ep3	XM_027426040.2	XP_027281841.1	22.421482	29.6766175	22.8871655	41.650253	1.367991	0.840629
Qpct	XM_027426042.2	XP_027281843.1	0	0	0	0	50.4445265	84.04932867
Xdh	XM_027426102.2	XP_027281903.1	15.3156165	40.998012	34.546372	8.242031667	70.216333	134.1387117
Ccnq	XM_027426130.2	XP_027281931.1	0	0	0	0	13.2503485	7.656812667
Pipox	XM_027426627.2	XP_027282428.1	0.260596	0.021674	0.327619	0.444302	27.564076	32.28005333
Abhd15	XM_027426656.2	XP_027282457.1	0.9520795	0.55816	0.9280235	0.363274667	29.610975	28.368859
Tp53i13	XM_027426659.2	XP_027282460.1	15.652749	10.3304035	23.862615	10.03312667	52.777181	36.570007
Ankrd13b	XM_027426664.2	XP_027282465.1	0.0984475	0	0.0524785	0	14.6439095	7.042324333
Pitpna	XM_027426734.2	XP_027282535.1	270.5696165	215.2780575	244.5047195	226.524992	73.7881425	90.44616167
Tsr1	XM_027426769.2	XP_027282570.1	40.1495145	47.630585	44.914201	37.41458533	129.60756	90.85354733
Mettl16	XM_027426776.2	XP_027282577.1	30.2064295	26.345863	21.4574895	22.095728	76.590955	48.577429
Cluh	XM_027426784.2	XP_027282585.1	27.1956655	35.2882085	27.502679	28.58494233	110.966639	80.669988
Mybbp1a	XM_027426821.2	XP_027282622.1	58.6388825	54.672413	44.741977	32.59314033	168.7730965	81.53668067
Txndc17	XM_027426846.2	XP_027282647.1	92.612466	58.2261025	59.353551	73.543597	315.5810275	335.398971
Dhx33	XM_027426878.2	XP_027282679.1	29.12515	42.710553	42.1757735	25.07381767	76.5427185	52.592742
C1qbp	XM_027426880.2	XP_027282681.1	157.836796	132.3627115	154.8229225	142.364462	693.9790695	598.4196527
Acadvl	XM_027426963.2	XP_027282764.1	48.353409	86.9346495	77.1967215	49.51857567	217.3136765	235.4572187
Myh10	XM_027427091.2	XP_027282892.1	38.166395	65.974237	29.398102	38.293738	1.062491	0
Gas7	XM_027427111.2	XP_027282912.1	1.6398455	0	0.0395365	0.626343333	55.2918205	31.058884
Elac2	XM_027427144.2	XP_027282945.1	25.419495	18.419982	22.816883	20.000496	73.2382375	47.928793
Cenpv	XM_027427179.2	XP_027282980.1	93.049047	28.067839	72.7064065	79.16407033	184.898759	154.3231647
Arf1	XM_027427348.2	XP_027283149.1	149.5660815	161.270703	145.1230765	148.6735243	282.227175	353.1390503
Arf1	XM_027427349.2	XP_027283150.1	57.7101205	51.395574	63.804433	54.45293733	135.793592	162.830771
Larp1	XM_027427431.1	XP_027283232.1	59.768369	90.4402485	73.0161175	56.654401	159.754981	122.3992013
G3bp1	XM_027427449.2	XP_027283250.1	123.4963545	148.3957435	105.541308	100.3745097	311.8705005	282.490818
Hspa4	XM_027427554.2	XP_027283355.1	91.635541	93.2652865	92.9491945	80.89578967	202.425323	176.1212547
Vdac1	XM_027427557.2	XP_027283358.1	198.3984975	222.0023415	175.743176	174.7199753	378.859764	409.907355
Rack1	XM_027427679.2	XP_027283480.1	1433.872107	886.1698735	972.556239	1468.294574	4128.820927	3293.133833
Limd2	XM_027427835.2	XP_027283636.1	41.385335	143.5151935	36.6321415	26.22797667	4.814177	10.82847
Grn	XM_027427982.2	XP_027283783.1	74.2382655	22.1118075	196.330074	75.11802	0.247389	0.037585667
Vat1	XM_027428070.2	XP_027283871.1	225.23515	225.421556	323.8753995	249.5503563	4.0312325	12.27271033
Ramp2	XM_027428088.2	XP_027283889.1	0	0	0	0	14.7359535	17.575009
Fkbp10	XM_027428160.2	XP_027283961.1	98.538424	89.29147	182.327062	224.155166	0.5617235	0
P3h4	XM_027428162.2	XP_027283963.1	30.6595945	59.1300655	100.0885055	62.677272	0.76665	0.082049
C1r	XM_027428222.2	XP_027284023.1	96.0377455	250.335493	643.935522	694.7732403	1.358976	1.039072333
C1s	XM_027428224.2	XP_027284025.1	28.1040825	77.1344615	173.7370325	75.35677633	0.4921	0.471290667
Mlf2	XM_027428265.2	XP_027284066.1	65.288573	41.185626	27.5800345	6.668121667	178.9244225	36.86167967
Tamm41	XM_027429142.2	XP_027284943.1	25.7082285	23.674494	25.089343	22.35308067	80.3986455	49.91282233
Znf22	XM_027429219.2	XP_027285020.1	0	0	0	0	13.7593695	12.49614567
Znf239	XM_027429232.2	XP_027285033.1	10.007775	9.586227	18.9146345	7.091418333	42.7330345	23.588777
Hnrnpf	XM_027429234.2	XP_027285035.1	198.64408	287.1153905	212.116609	170.9403293	646.31397	393.2565037
Hnrnpf	XM_027429238.2	XP_027285039.1	55.4004785	123.9333755	52.62346	61.58216267	235.343084	164.2023697
Adipor2	XM_027429275.2	XP_027285076.1	9.0444825	28.610218	34.3425485	7.161959667	110.918486	63.715658
Adipor2	XM_027429276.1	XP_027285077.1	50.884392	102.552848	129.6154345	65.475865	313.761912	441.3865737
Tuba8	XM_027429340.2	XP_027285141.1	11.968977	0	0.075007	2.405622667	119.369176	84.73748333
Tmsb10	XM_027429460.2	XP_027285261.1	2229.112989	700.2006705	966.3629475	2615.631204	220.978359	197.216456
Retsat	XM_027429464.2	XP_027285265.1	8.627503	14.730855	26.383581	38.96229033	75.247762	105.2901017
Capg	XM_027429468.2	XP_027285269.1	122.6480125	66.6374795	107.2617405	180.4045517	12.110719	25.65310467
Capg	XM_027429470.2	XP_027285271.1	56.284443	36.559003	49.487397	66.16258767	3.28601	15.73122333
Capg	XM_027429471.2	XP_027285272.1	51.5022185	17.7684575	42.589193	17.290767	0.117963	1.467018667
Mat2a	XM_027429483.2	XP_027285284.1	89.1808355	105.4185855	98.973329	77.59320167	307.5849585	218.1371263
Snx10	XM_027429621.2	XP_027285422.1	0	0	0	0	22.294089	31.841144
Snx10	XM_027429622.2	XP_027285423.1	0.7979575	0	0.446643	0.585565333	20.3071855	29.871872
Fkbp9	XM_027429714.2	XP_027285515.1	204.4895145	312.3145595	438.77499	510.0665123	79.3733595	110.5041533
Mgp	XM_027429914.2	XP_027285715.1	0	0	0	0	496.879185	111.967943
Eps8	XM_027429929.2	XP_027285730.1	96.6796535	53.4292315	60.2345665	83.70253333	5.456306	7.070740667
Stk38l	XM_027430098.2	XP_027285899.1	3.9224575	3.3920225	7.4779695	3.301649667	34.438744	14.01354133
Tm7sf3	XM_027430102.1	XP_027285903.1	2.9081975	4.5147725	9.9089615	3.373739667	28.646584	24.549771
Gadd45a	XM_027430230.2	XP_027286031.1	139.747593	59.090644	145.229984	193.5794487	16.0469195	21.50747767
Uba2	XM_027430255.2	XP_027286056.2	101.005331	90.128214	150.2828455	90.63431033	232.0137095	215.2650487
Ech1	XM_027430525.2	XP_027286326.1	31.0191185	65.5878285	58.952105	54.01062833	210.603849	251.0564113
Eif3k	XM_027430529.2	XP_027286330.1	252.9078645	237.057815	439.08294	260.4115583	719.0618005	720.9599913
Spint2	XM_027430566.2	XP_027286367.1	0.106216	0.0461225	0	1.146042333	26.4727715	17.87190567
Rpl28	XM_027430682.2	XP_027286483.1	1026.103126	1207.918509	983.2062595	965.872946	1990.186308	1964.587033
Rps9	XM_027431012.2	XP_027286813.1	1065.389771	1088.630976	787.6865785	1161.984324	2032.138131	2354.189868
Nop53	XM_027431064.2	XP_027286865.1	72.11821	41.9404395	78.209281	63.257743	160.778431	143.0032173
Dmkn	XM_027431090.2	XP_027286891.1	0	0	0	0	163.082889	241.2022897
Rps5	XM_027431211.2	XP_027287012.1	853.3060675	1090.956544	1007.22016	514.678164	2550.592358	1540.339607
Myc	XM_027431574.2	XP_027287375.1	97.2911455	102.6099895	43.2756435	86.58138233	418.728767	206.6782217
Dlg3	XM_027431737.2	XP_027287538.1	16.5978295	32.5286825	17.8309675	16.67471133	0	0
Cited1	XM_027431797.2	XP_027287598.1	86.1030755	33.6634885	131.6629985	69.77136733	6.5580095	8.883896
Maged1	XM_027431871.2	XP_027287672.1	121.3979665	170.1659965	122.2311905	96.64895467	22.9252455	32.330896
Pir	XM_027432673.2	XP_027288474.1	66.474396	56.8092765	91.2871965	61.94409367	7.126026	13.744729
Ap1s2	XM_027432721.2	XP_027288522.1	30.3815585	43.795844	38.412255	29.50776867	2.4661225	4.910621333
Sh3bgrl	XM_027432832.2	XP_027288633.1	192.2059935	455.1225755	382.74456	182.5226753	26.140324	40.73592267
Hmgn5	XM_027432916.2	XP_027288717.1	361.5641445	264.9157505	459.654275	220.0113957	91.2966555	49.15143967
Armcx3	XM_027432968.2	XP_027288769.1	26.768162	40.635129	55.205768	25.02067233	0.6444835	0.154011
Tceal9	XM_027433012.2	XP_027288813.1	99.4786305	132.2876915	173.896463	68.02683767	26.6078495	19.32629167
Bex3	XM_027433027.2	XP_027288828.1	142.9812995	152.800965	139.873937	66.575982	35.8484565	29.113775
Zdhhc9	XM_027433539.2	XP_027289340.1	0.042278	0.074805	0.120898	0.045793	13.003862	13.58207467
Marcksl1	XM_035438647.1	XP_035294538.1	0	0	0	0.038812333	30.8079785	43.133335
Ptprf	XM_035438926.1	XP_035294817.1	0	0.006441	0	0.359546333	60.386838	56.38205767
Penk	XM_035439011.1	XP_035294902.1	0	0	0	0	29.8026565	86.446952
Lyn	XM_035439013.1	XP_035294904.1	0	0	0	0	26.1037245	25.38301833
Tpd52	XM_035439993.1	XP_035295884.1	0	0	0	0	29.935888	29.063095
Nedd4l	XM_035440119.1	XP_035296010.1	0	0.1662875	0.0646915	0.025544333	13.8436235	5.630726
Akap12	XM_035440405.1	XP_035296296.1	42.430198	72.686601	84.9042635	64.93531467	0.3542685	0.189393667
Vcan	XM_035440485.1	XP_035296376.1	0.6417525	1.8501975	0.9741215	1.175857	26.620903	35.34455867
Tmem106c	XM_035440852.1	XP_035296743.1	43.9592605	48.717774	43.239121	51.79156733	7.9917485	13.050068
Hoxc4	XM_035440927.1	XP_035296818.1	22.3592695	13.4031125	12.2730155	14.059819	0	0
Dgkd	XM_035441106.1	XP_035296997.1	23.4596095	22.670904	17.638672	11.537248	74.544756	71.13942367
Bok	XM_035441154.1	XP_035297045.1	0.052613	0	0	0	47.7811815	52.355806
Chst15	XM_035442160.1	XP_035298051.1	0.051074	0.2422105	2.9296605	0	23.9608285	30.40699533
Nucb2	XM_035442265.1	XP_035298156.1	95.9352815	83.577294	126.7642165	86.392561	18.4532445	19.12652067
Apbb1ip	XM_035442795.1	XP_035298686.1	16.749885	21.5767835	18.4130945	17.55978733	0	0
Sncb	XM_035442980.1	XP_035298871.1	0	0	0	0	25.1408035	10.73024333
Dapk1	XM_035443025.1	XP_035298916.1	0.0114595	0	0.0711035	0	12.8923905	11.48576633
Rasgrp2	XM_035443116.1	XP_035299007.1	0	0	0.0277255	0	25.4544885	21.54808833
Adipoq	XM_035444130.1	XP_035300021.1	0	0	0	0	23.646297	40.77960733
Card11	XM_035444148.1	XP_035300039.1	0	0	0.0131745	0	39.672424	25.37528967
Mcemp1	XM_035444162.1	XP_035300053.1	0.0827245	0	0.063031	0	19.711844	28.56657767
Trank1	XM_035444240.1	XP_035300131.1	0.006608	0.0046715	0.024713	0.030204667	27.884948	27.439065
Ccdc80	XM_035444532.1	XP_035300423.1	26.156903	29.9159	33.2033465	16.58197367	0.641018	0.131930667
Slc38a3	XM_035444574.1	XP_035300465.1	0.032233	0	0	0.012736667	29.0008665	29.68944733
Cdca7l	XM_035444851.1	XP_035300742.1	0	0	0	0	13.5930745	9.981442667
Ppp1r36	XM_035445169.1	XP_035301060.1	45.797185	23.021006	40.694569	33.87346567	0	0
G0s2	XM_035445207.1	XP_035301098.1	0	0	0	0	812.9517205	1223.806065
Wfdc2	XM_035446296.1	XP_035302187.1	0	0	0	0	296.7808825	338.58105
Fut2	XM_035446584.1	XP_035302475.1	0.2236975	0.259191	0.8643255	0.122035333	19.9282185	25.768435
Entpd6	XM_035446789.1	XP_035302680.1	0	0	0	0	14.6182945	12.368705
Adig	XM_035447025.1	XP_035302916.1	0	0	0.2143995	0	34.8078235	36.513408
Cdh22	XM_035447172.1	XP_035303063.1	0.1883835	0	0.065165	0	17.9433385	25.78579967
Tmem98	XM_035447338.1	XP_035303229.1	0	0	0	0	31.450754	13.50751533
Ankrd13b	XM_035447350.1	XP_035303241.1	0	0	0	0	31.1433515	30.76071633
Arhgdig	XM_035447517.1	XP_035303408.1	0.1745975	0	0.070718	0.018635	21.982729	14.54021567
Hmmr	XM_035447570.1	XP_035303461.1	17.07046	19.923393	21.4472935	14.93693367	80.5709065	38.89485467
Fasn	XM_035447934.1	XP_035303825.1	87.1709785	138.4575975	99.9825265	86.66640167	221.9262255	215.7332173
Abat	XM_035447992.1	XP_035303883.1	0	0	0	0	32.4526555	43.19505567
Flywch1	XM_035448024.1	XP_035303915.1	0	0	0	0	24.0571945	13.18013233
Abca3	XM_035448061.1	XP_035303952.1	0	0	0.0097255	0	13.9019635	9.118773
Rnf130	XM_035448109.1	XP_035304000.1	11.3585025	13.365597	24.8125025	17.423606	53.028064	38.215387
Ca4	XM_035448140.1	XP_035304031.1	0	2.2486825	0.3854855	0	78.9572955	69.65327033
Fmnl1	XM_035448345.1	XP_035304236.1	0.368171	0.124348	0.317551	1.318561	13.2245565	12.697717
Klf15	XM_035448446.1	XP_035304337.1	0.0511905	0	0.046515	0	45.086679	50.16416933
Actr3b	XM_035448984.1	XP_035304875.1	0	0	0	0	15.6688515	19.43389733
Tomm40	XM_035449193.1	XP_035305084.1	72.5843445	73.1826265	111.794458	87.682255	217.958189	178.1848797
Scn1b	XM_035449537.1	XP_035305428.1	0	0	0.092621	0	44.0099665	114.796947
Hmgb3	XM_035449784.1	XP_035305675.1	0	0	0	0	188.3011005	224.327563
Nbdy	XM_035449905.1	XP_035305796.1	126.8559495	213.8566365	153.136712	210.7061577	40.1734585	65.54130167
Fhl1	XM_035449988.1	XP_035305879.1	44.9550215	27.470871	23.7076655	14.74126567	1.138456	0
Cth	XM_035450645.1	XP_035306536.1	0	0.0470325	0.0410745	0.022460667	13.436751	11.19537333
Cbs	XM_035450748.1	XP_035306639.1	0	0.0260765	0	0.011937	43.001862	39.34419833
Rorc	XM_035451303.1	XP_035307194.1	0	0	0.308581	0	20.795253	32.11626333
Miga1	XM_035451532.1	XP_035307423.1	0	0	0.065189	0.017506667	16.505519	14.852029
Peg10	XM_035451931.1	XP_035307822.1	0.3189025	0.022369	0.671832	0.046660667	51.274823	51.566492
Fgfbp1	XM_035452136.1	XP_035308027.1	0	0	0	24.440233	646.4560035	882.919869
Nmu	XM_035452481.1	XP_035308372.1	0	0	0	0	19.319472	29.62420733
Tcim	XM_035452535.1	XP_035308426.1	0	0	0	0	22.2583485	24.444532
Neurl3	XM_035452863.1	XP_035308754.1	37.1041165	14.7879365	47.850321	53.47916033	0	0.059939667
Tmem156	XM_035453037.1	XP_035308928.1	48.747768	19.941873	26.9686995	40.93408567	0.021913	0.011762
Nid2	XM_035453079.1	XP_035308970.1	0.240142	0	0.32603	0.034358667	85.8426145	72.11041233
Nid2	XM_035453084.1	XP_035308975.1	0.548816	0	1.286798	0.085139667	85.1126905	88.316498
Rgcc	XM_035453116.1	XP_035309007.1	0	0	0	1.30789	83.208309	130.268949
Cracdl	XM_035453218.1	XP_035309109.1	0.0630005	0	0.0131215	0.057435333	83.325248	77.64284
Slc7a2	XM_035453230.1	XP_035309121.1	0	0	0	0	18.448423	11.37633633
Hopx	XM_035453309.1	XP_035309200.1	0.379688	0	0	0	62.319205	98.19260867
Ccny	XM_035453784.1	XP_035309675.1	0	0	0	0	22.4172275	15.11092633
